# Supplementary material for: Whole-genome resequencing provides insights into the evolution and divergence of the native domestic yaks of the Qinghai–Tibet Plateau
Source: BMC Evol Biol. 2020 Oct 27;20:137. doi: 10.1186/s12862-020-01702-8 (PMC7590491; doi:10.1186/s12862-020-01702-8)
Supplement: Supplementary file 2 — Additional file 2: Table S9. The introgression statistics of each individual. [file 12862_2020_1702_MOESM2_ESM.xlsx]

## Sheet: Table S9
Table S9. The statistics of introgression of each individuals.
Sample	Group	CATTLE_len	CATTLE_num	CATTLE_avg	GROUP1_len	GROUP1_num	GROUP1_avg	GROUP2_len	GROUP2_num	GROUP2_avg	GROUP3_len	GROUP3_num	GROUP3_avg	OTHER_len	OTHER_num	OTHER_avg	WILD_len	WILD_num	WILD_avg	self
SRR2059948	WILD	1993659	284	7019.93	117737004	7249	16241.8	140309992	8797	15949.8	187236485	7075	26464.5	92021987	4787	19223.3	0	0	0	2360700873
SRR2059949	WILD	1289145	179	7201.93	73528181	5083	14465.5	88584037	6251	14171.2	86804809	3890	22314.9	54493643	3166	17212.1	0	0	0	2595300185
SRR2059950	WILD	1817259	261	6962.68	84027016	5424	15491.7	107175178	6759	15856.7	131885933	5357	24619.4	68475994	3598	19031.7	0	0	0	2506618620
SRR2059951	WILD	2129824	284	7499.38	104335858	5921	17621.3	119740566	7021	17054.6	181332751	6983	25967.7	90951555	4135	21995.5	0	0	0	2401509446
SRR2059952	WILD	1678427	197	8519.93	92690150	3790	24456.5	105136259	4376	24025.7	248002118	7490	33111.1	94284235	3220	29280.8	0	0	0	2358208811
SRR2059962	WILD	626987	72	8708.15	46672281	1602	29133.8	58739640	1942	30247	139152187	4125	33733.9	53079769	1588	33425.5	0	0	0	2601729136
SRR2059963	WILD	1288815	181	7120.52	82565911	3350	24646.5	95818600	3899	24575.2	242599495	7076	34284.8	89319301	2983	29942.8	0	0	0	2388407878
SRR2059964	WILD	1582532	220	7193.33	97165537	4423	21968.2	107680873	5300	20317.1	222303806	7259	30624.6	92987908	3680	25268.5	0	0	0	2378279344
SRR2059965	WILD	1411599	179	7886.03	83092483	3152	26361.8	101750609	3820	26636.3	262967696	7378	35642.1	98901212	3158	31317.7	0	0	0	2351876401
SRR2059966	WILD	1221360	105	11632	115909103	2060	56266.6	127190882	2413	52710.7	368720208	7131	51706.7	141156881	2617	53938.4	0	0	0	2145801566
SRR2059968	WILD	2328194	306	7608.48	125317550	7956	15751.3	152864969	9842	15531.9	164433596	6731	24429.3	92010753	4920	18701.4	0	0	0	2363044938
SRR2059969	WILD	931108	89	10461.9	100391281	2058	48781	122443522	2517	48646.6	358625492	7158	50101.4	131371668	2581	50899.5	0	0	0	2186236929
SRR2059970	WILD	2357788	335	7038.17	147474361	9822	15014.7	169428483	11455	14790.8	130301169	5881	22156.3	91337468	5351	17069.2	0	0	0	2359100731
SRR2062306	WILD	788654	77	10242.3	116894979	1949	59976.9	155249363	2503	62025.3	404897924	7324	55283.7	155481006	2800	55528.9	0	0	0	2066688074
Q01	WILD	1041291	99	10518.1	123157725	2102	58590.7	142188855	2514	56558.8	418032480	7715	54184.4	151552449	2768	54751.6	0	0	0	2064027200
N1	OTHER	2006499	294	6824.83	192099488	10981	17493.8	209498430	13038	16068.3	217024478	8597	25244.2	0	0	0	252640523	10815	23360.2	2026730582
N2	OTHER	2301026	341	6747.88	186817068	11287	16551.5	208415875	13169	15826.2	220737243	8734	25273.3	0	0	0	230007209	10451	22008.2	2051721579
N3	OTHER	2148714	317	6778.28	186720015	11825	15790.3	213138317	13780	15467.2	200061323	8265	24205.8	0	0	0	216300414	10255	21092.2	2081631217
BQ203	GROUP1	2189466	330	6634.75	0	0	0	237091520	14220	16673.1	260767210	10085	25856.9	100672705	4948	20346.1	89333834	4404	20284.7	2209945265
BQ223	GROUP1	1886634	285	6619.77	0	0	0	246269962	13631	18066.9	299464694	10105	29635.3	111727574	4787	23339.8	104525979	4241	24646.5	2136125157
BQ241	GROUP1	1979156	282	7018.28	0	0	0	240223603	14080	17061.3	275985284	10164	27153.2	107654104	4943	21779.1	98335512	4692	20958.1	2175822341
QL1	GROUP1	2027313	296	6849.03	0	0	0	266219867	14528	18324.6	297741466	10415	28587.8	105285941	4839	21757.8	99021219	4473	22137.5	2129704194
QL2	GROUP1	1666078	250	6664.31	0	0	0	238802976	15459	15447.5	221728267	9505	23327.5	99989077	5275	18955.3	77766150	4560	17054	2260047452
QL3	GROUP1	1810957	271	6682.5	0	0	0	251240658	14802	16973.4	262055800	9798	26745.8	97328380	4858	20034.7	89723355	4458	20126.4	2197840850
JC_13	GROUP1	1673840	243	6888.23	0	0	0	257800731	14480	17803.9	281752274	10397	27099.4	94919304	4574	20751.9	94592060	4324	21876.1	2169261791
JC_15	GROUP1	3246499	306	10609.5	0	0	0	249823785	14419	17326	292143384	10528	27749.2	95082745	4735	20080.8	90555100	4255	21282	2169148487
JC_17	GROUP1	1757663	252	6974.85	0	0	0	254563035	12411	20511.1	367638667	10287	35738.2	120142355	4267	28156.2	121341144	4278	28364	2034557136
JD289	GROUP1	2528053	334	7569.02	0	0	0	261057997	14554	17937.2	268810983	10240	26251.1	101729939	4639	21929.3	91639547	4438	20648.8	2174233481
JD306	GROUP1	2120055	308	6883.3	0	0	0	254910327	14571	17494.4	279858046	10606	26386.8	97676991	4755	20542	88895039	4244	20946.1	2176539542
JD331	GROUP1	2034795	277	7345.83	0	0	0	256474354	12278	20888.9	365315333	10258	35612.7	109294655	4166	26234.9	117770123	4174	28215.2	2049110740
CT_43	GROUP1	1996284	303	6588.4	0	0	0	256633010	14098	18203.5	304004752	10250	29659	103555579	4563	22694.6	98464529	4449	22131.8	2135345846
CT_59	GROUP1	1761630	256	6881.37	0	0	0	258873704	13956	18549.3	314607229	10249	30696.4	102294378	4688	21820.5	100786329	4297	23455	2121676730
CT_92	GROUP1	1865590	284	6568.98	0	0	0	252658685	13690	18455.7	308598715	10427	29596.1	106545888	4610	23111.9	93333180	4243	21997	2136997942
ZD_4	GROUP1	2291924	307	7465.55	0	0	0	237276057	12213	19428.2	366081543	10311	35504	102707537	4276	24019.5	107732543	4114	26186.8	2083910396
ZD_5	GROUP1	1871958	254	7369.91	0	0	0	249904488	12524	19954	329199577	10022	32847.7	104522750	4158	25137.7	117076333	4198	27888.6	2097424894
ZD_6	GROUP1	3613604	426	8482.64	0	0	0	233209543	12464	18710.7	342285605	10919	31347.7	97371707	4309	22597.3	105293660	4421	23816.7	2118225881
DQ251	GROUP1	2036053	293	6948.99	0	0	0	258630026	15016	17223.6	285888676	10203	28020.1	99911177	5032	19855.2	95113627	4669	20371.3	2158420441
DQ252	GROUP1	2105633	271	7769.86	0	0	0	268170576	13355	20080.2	337280916	9781	34483.3	121567517	4512	26943.2	113199181	4150	27276.9	2057676177
DQ258	GROUP1	2088179	301	6937.47	0	0	0	256864511	14852	17294.9	268880820	9955	27009.6	97931789	4871	20105.1	81212855	3992	20343.9	2193021846
NR3	GROUP2	1725942	253	6821.91	227562042	12429	18309	0	0	0	260552125	9855	26438.6	107453152	5008	21456.3	99842829	4470	22336.2	2202863910
NR42	GROUP2	2001116	279	7172.46	222612584	12145	18329.6	0	0	0	282876956	9997	28296.2	110842294	5052	21940.3	105623815	4591	23006.7	2176043235
NR50	GROUP2	1584657	238	6658.22	212804158	11511	18487	0	0	0	289171967	10000	28917.2	111399355	4990	22324.5	103721685	4652	22296.1	2181318178
GD394	GROUP2	1612291	235	6860.81	214106419	12021	17811	0	0	0	266070576	9673	27506.5	116962954	5209	22454	95815976	4266	22460.4	2205431784
GD423	GROUP2	1748557	262	6673.88	212620121	11610	18313.5	0	0	0	292677139	10004	29256	106251507	4821	22039.3	90747444	4105	22106.6	2195955232
GD424	GROUP2	1613064	241	6693.21	215110988	11258	19107.4	0	0	0	271778021	9796	27743.8	111727442	4948	22580.3	96955112	4265	22732.7	2202815373
RD20	GROUP2	2348770	259	9068.61	214025781	10984	19485.2	0	0	0	291705284	9824	29693.1	109869993	4557	24110.2	94789659	4261	22245.9	2187260513
RD25	GROUP2	1594432	234	6813.81	212916513	12106	17587.7	0	0	0	243415316	9493	25641.6	107759603	5092	21162.5	82758449	4064	20363.8	2251555687
RD30	GROUP2	1910887	269	7103.67	210978716	11708	18020	0	0	0	268734658	9846	27293.8	112550074	5127	21952.4	86933769	4214	20629.8	2218891896
SR336	GROUP2	1782342	265	6725.82	199936221	11442	17473.9	0	0	0	262947066	9498	27684.5	117537830	4986	23573.6	85757746	4020	21332.8	2232038795
SR341	GROUP2	1955936	272	7190.94	204223102	10928	18688.1	0	0	0	275417644	9879	27879.1	112201459	4797	23389.9	94771293	4042	23446.6	2211430566
SR343	GROUP2	1778751	234	7601.5	198977994	11047	18011.9	0	0	0	272534288	9689	28128.2	113531729	4912	23113.1	88055197	3976	22146.7	2225122041
LZ29	GROUP2	1840007	255	7215.71	199692354	11086	18013	0	0	0	262497590	9023	29092.1	107186796	4938	21706.5	86038381	3878	22186.3	2242744872
LZ30	GROUP2	1709463	244	7006	200539534	11331	17698.3	0	0	0	258226747	9099	28379.7	114168333	5321	21456.2	85976611	3985	21575.1	2239379312
LZ49	GROUP2	1601910	252	6356.79	182906267	10337	17694.3	0	0	0	251802258	9071	27759	112343783	4895	22950.7	83986243	3761	22330.8	2267359539
CN18	GROUP2	1485096	228	6513.58	150868684	9838	15335.3	0	0	0	142492614	7050	20211.7	78119325	4431	17630.2	50131755	3204	15646.6	2476902526
CN4	GROUP2	1749702	249	7026.92	199877998	11390	17548.6	0	0	0	239537462	8999	26618.2	129039964	5345	24142.2	91432187	4249	21518.5	2238362687
ZB14	GROUP2	2346848	288	8148.78	203031889	11383	17836.4	0	0	0	250253170	9193	27222.1	122391825	5386	22724.1	97167481	4624	21013.7	2224808787
ZB27	GROUP2	1695464	247	6864.23	195294092	11140	17530.9	0	0	0	252411992	9669	26105.3	124021883	5502	22541.2	97122960	4531	21435.2	2229453609
ZB3	GROUP2	1758654	248	7091.35	212654502	11680	18206.7	0	0	0	268438693	8896	30175.2	116187784	5304	21905.7	115528661	4757	24286	2185431706
SZ13	GROUP2	1436516	203	7076.43	223518835	11492	19450	0	0	0	300509740	9003	33378.8	129319934	5214	24802.4	122542744	4722	25951.4	2122672231
SZ4	GROUP2	2081824	267	7797.09	200575177	10828	18523.8	0	0	0	280028579	9527	29393.2	127718929	5298	24107	103911978	4463	23283	2185683513
SZ78	GROUP2	1884549	259	7276.25	204827220	12212	16772.6	0	0	0	241373892	9453	25534.1	116291325	5691	20434.3	88931551	4376	20322.6	2246691463
SS15	GROUP2	1939125	272	7129.14	196196355	10770	18216.9	0	0	0	273107810	9799	27871	134019742	5437	24649.6	101020160	4630	21818.6	2193716808
SS6	GROUP2	1631281	235	6941.62	207160661	10323	20067.9	0	0	0	303462349	9564	31729.6	149821506	5216	28723.4	132200261	4641	28485.3	2105723942
PL020	OTHER	976190	90	10846.6	154136655	3337	46190.2	214641713	4915	43670.7	463213992	9463	48950	0	0	0	172841976	3400	50835.9	1894189474
PL440	OTHER	872022	92	9478.5	149777783	3214	46601.7	222932733	4734	47091.8	480167878	9392	51125.2	0	0	0	173771466	3453	50324.8	1872478118
PL9	OTHER	1797233	173	10388.6	140970995	3729	37804	209862813	5313	39499.9	462315501	9962	46407.9	0	0	0	164355095	3554	46245.1	1920698363
KB120	OTHER	2071047	283	7318.19	194965466	11091	17578.7	297287701	16142	18417	234355849	8568	27352.5	0	0	0	91456640	4289	21323.5	2079863297
KB123	OTHER	1912051	279	6853.23	201568439	10666	18898.2	285681074	14846	19243	244527701	8508	28740.9	0	0	0	94736854	4124	22972.1	2071573881
KB150	OTHER	1588389	254	6253.5	188963856	10461	18063.7	284396421	14889	19101.1	247844233	8472	29254.5	0	0	0	89313991	3975	22468.9	2087893110
XJ2	OTHER	2973300	197	15092.9	151650179	2942	51546.6	206684099	4087	50571.1	484092366	8782	55123.2	0	0	0	195377182	3548	55066.8	1859222874
XJ3	OTHER	1525455	150	10169.7	155412253	3358	46281.2	210576491	4373	48153.8	463696542	8899	52106.6	0	0	0	181198420	3471	52203.5	1887590839
XJ4	OTHER	1863844	143	13033.9	147627469	2705	54575.8	227266120	3996	56873.4	508120118	8874	57259.4	0	0	0	206802621	3793	54522.2	1808319828
JL3	GROUP3	1527403	175	8728.02	199605145	4675	42696.3	172720658	4401	39245.8	0	0	0	130633352	2772	47126	165847739	3555	46652	2229665703
JL1	GROUP3	7729154	689	11217.9	193207457	4612	41892.3	178812531	4405	40593.1	0	0	0	130862662	2878	45470	152859091	3387	45131.1	2236529105
SB1269	GROUP3	2305575	178	12952.7	167051696	3645	45830.4	216765697	4761	45529.4	0	0	0	170071517	3184	53414.4	173935622	3442	50533.3	2169869893
SB1289	GROUP3	1477947	136	10867.3	162969068	3421	47637.8	215827961	4598	46939.5	0	0	0	169502327	3076	55104.8	175770850	3470	50654.4	2174451847
SB1294	GROUP3	1438808	152	9465.84	175759642	3797	46289.1	225703800	5065	44561.5	0	0	0	168937965	3226	52367.6	165629344	3417	48472.2	2162530441
HH1	GROUP3	2349708	183	12839.9	184042403	4212	43694.8	181838976	4656	39054.8	0	0	0	148454825	3067	48403.9	166316953	3619	45956.6	2216997135
HH2	GROUP3	1696016	179	9474.95	177282162	4010	44210	184576650	4338	42548.8	0	0	0	139531467	3051	45733	165979360	3490	47558.6	2230934345
HH3	GROUP3	1564237	170	9201.39	181459297	4541	39960.2	184836621	5086	36342.2	0	0	0	135618099	3077	44074.8	164379104	3648	45060.1	2232142642
GN1	GROUP3	1565641	159	9846.8	170818461	4423	38620.5	177529922	4807	36931.5	0	0	0	131315181	2945	44589.2	159607580	3501	45589.1	2259163215
GN2	GROUP3	1414878	155	9128.25	150068483	4937	30396.7	153462961	5444	28189.4	0	0	0	107506512	3004	35787.8	113255748	3264	34698.5	2374291418
GN3	GROUP3	2467143	240	10279.8	172253961	4180	41209.1	177927747	4493	39601.1	0	0	0	142429097	2966	48020.6	158464837	3397	46648.5	2246457215
TZ1	GROUP3	2046475	188	10885.5	152722114	3983	38343.5	175092467	4809	36409.3	0	0	0	134468685	3061	43929.7	150921920	3326	45376.4	2284748339
TZ2	GROUP3	2705655	244	11088.8	171515576	4090	41935.3	169142340	4519	37429.2	0	0	0	134528176	2811	47857.8	172159914	3555	48427.5	2249948339
TZ3	GROUP3	2127581	188	11316.9	186825612	4471	41786.1	167911858	4325	38823.6	0	0	0	123093633	2681	45913.3	162174400	3383	47938	2257866916
LWQ46	GROUP3	5509130	493	11174.7	190920662	4347	43920.1	190182591	4469	42556	0	0	0	139290029	2902	47997.9	175796892	3658	48058.2	2198300696
LWQ47	GROUP3	2878427	264	10903.1	179143857	4361	41078.6	184138798	4725	38971.2	0	0	0	141131884	3031	46562.8	159628738	3476	45923.1	2233078296
LWQ5	GROUP3	1976183	190	10401	186283905	4329	43031.6	187518103	4581	40933.9	0	0	0	140926403	2990	47132.6	161171430	3385	47613.4	2222123976
MW1	GROUP3	1469792	137	10728.4	188309579	4483	42005.3	174554098	4630	37700.7	0	0	0	131017566	2860	45810.3	160663542	3513	45734	2243985423
MW2	GROUP3	2067578	176	11747.6	183125514	4405	41572.2	188107604	4690	40108.2	0	0	0	144071619	2934	49104.2	169832724	3470	48943.1	2212794961
MW3	GROUP3	3072908	200	15364.5	199359532	4335	45988.4	182781565	4393	41607.5	0	0	0	130697073	2837	46068.8	166034982	3516	47222.7	2218053940
GY3	GROUP3	1610464	169	9529.37	173960096	3932	44242.1	199192197	4590	43397	0	0	0	135503756	2912	46532.9	178175870	3522	50589.4	2211557617
GY31	GROUP3	2290445	213	10753.3	187689702	4052	46320.3	190804877	4255	44842.5	0	0	0	151331269	3028	49977.3	180653879	3640	49630.2	2187229828
GY9	GROUP3	2879843	244	11802.6	197508731	4498	43910.3	185899752	4583	40562.9	0	0	0	149653759	3072	48715.4	164082435	3499	46894.1	2199975480
JL185	GROUP3	655834	73	8984.03	106919713	2768	38627.1	129628768	3429	37803.7	0	0	0	92771995	2027	45768.1	87693350	1985	44178	2482330340
JL170	GROUP3	2345350	223	10517.3	162112778	3663	44256.8	191254213	4570	41849.9	0	0	0	151539328	3051	49668.7	164554362	3478	47312.9	2228193969
DT1	GROUP3	2182699	287	7605.22	140794037	6451	21825.1	145881973	7106	20529.4	0	0	0	93319728	3321	28099.9	91719491	3338	27477.4	2426102072
DT2	GROUP3	3858263	341	11314.6	180549289	3790	47638.3	188290631	4154	45327.5	0	0	0	147634292	2773	53239.9	183355611	3671	49947	2196311914
DT3	GROUP3	2322844	237	9801.03	184703485	4182	44166.3	183372413	4473	40995.4	0	0	0	140988956	2937	48004.4	170895986	3513	48646.7	2217716316
BZ1	GROUP3	1620366	150	10802.4	152297310	3374	45138.5	172052525	4071	42263	0	0	0	150083875	2932	51188.2	162396865	3294	49300.8	2261549059
BZ2	GROUP3	2139518	203	10539.5	168845435	4149	40695.5	167149162	4308	38799.7	0	0	0	131881900	2857	46161	158244842	3440	46001.4	2271739143
BZ3	GROUP3	2959608	263	11253.3	162165421	3768	43037.5	187751103	4542	41336.7	0	0	0	151659816	3018	50251.8	169090316	3396	49791	2226373736
SRR6423871	CATTLE	0	0	27027168	5144281	566	9088.84	4975903	598	8320.91	13216586	1140	11593.5	3690398	356	10366.3	4503802	486	9267.08	2868469030
SRR6423896	CATTLE	0	0	74811504	13332801	996	13386.3	14544009	1115	13044	37134327	2460	15095.3	9800367	712	13764.6	15727237	1265	12432.6	2809461259
SRR6423898	CATTLE	0	0	41504801	8250882	648	12732.8	7973873	672	11865.9	20178851	1487	13570.2	5101195	398	12817.1	7530172	707	10650.9	2850965027
SRR6423908	CATTLE	0	0	26479153	4873500	545	8942.2	4689375	575	8155.43	13705045	1182	11594.8	3211233	331	9701.61	4512244	492	9171.23	2869008603
SRR6423891	CATTLE	0	0	26157220	4519463	526	8592.13	4870049	558	8727.69	13759224	1167	11790.3	3008484	312	9642.58	5099234	525	9712.83	2868743546
SRR6423897	CATTLE	0	0	78187822	14152075	1023	13833.9	13709505	1122	12218.8	40398171	2541	15898.5	9928071	655	15157.4	16481922	1313	12552.9	2805330256
SRR6423900	CATTLE	0	0	25475145	5136268	565	9090.74	4392496	545	8059.63	12773192	1150	11107.1	3173189	301	10542.2	5408890	566	9556.34	2869115965
SRR6423909	CATTLE	0	0	26718269	5133880	561	9151.3	5460827	638	8559.29	13431087	1208	11118.4	2692475	287	9381.45	4647039	511	9094.01	2868634692
